# Supplementary material for: Fractionation of Regenerated Silk Fibroin and Characterization of the Fractions
Source: Molecules. 2021 Oct 19;26(20):6317. doi: 10.3390/molecules26206317 (PMC8540890; doi:10.3390/molecules26206317)
Supplement: Supplementary file 1 [file molecules-26-06317-s001.zip]

Archive with 1 entries (1 files):
- molecules-1421118-supplementary.pdf
